# Supplementary material for: Quantitative Ubiquitinomics Revealed Abnormal Ubiquitinated ATP7A Involved in Down-Regulation of ACTH in Silent Corticotroph Adenomas
Source: Front Endocrinol (Lausanne). 2022 May 11;13:863017. doi: 10.3389/fendo.2022.863017 (PMC9130458; doi:10.3389/fendo.2022.863017)
Supplement: Supplementary file 2 [file Table_2.xls]

## Sheet: cellular component
GO Terms Level 1	GO Terms Description	GO Terms Level	GO Terms ID	Mapping	Fold Enrichment	Fisher's exact test p value	-log10(p value)	Related proteins
Cellular Component	synapse	4	GO:0045202	19	2.47	0.000147202	3.83	O00445 P00533 P05556 P07737 P61586 P10644 P11171 P16615 P35222 P46459 P46821 P49961 P60880 Q12791 Q13555 Q16181 Q8N4V2 Q9UEU0 Q9UM54
	vesicle membrane	6	GO:0012506	17	2.34	0.000646376	3.19	O00445 O14975 O95183 P00533 P05060 P05106 P61586 P62979 P16615 P49447 P53680 P60880 P61619 Q04656 Q13555 Q9UEU0 Q9UM54
	side of membrane	4	GO:0098552	13	2.69	0.000844429	3.07	O96005 P02549 P09471 P05106 P05556 P61586 P11171 P16615 P23458 P25686 P60880 Q12791 Q9H6X2
	cell cortex	4	GO:0005938	9	3.52	0.000870041	3.06	P02549 P07737 P61586 P11166 P11171 P35222 Q16181 Q96J02 Q9UM54
	vesicle	5	GO:0031982	36	1.62	0.00113597	2.94	O00445 O00560 O14975 O95183 P00533 P05060 P05106 P05556 P61586 P08910 P62979 P11166 P16615 P17980 P23458 P30740 P31949 P49447 P49961 P53680 P60880 P61619 Q04656 Q12791 Q13555 Q14204 Q15904 Q8N4V2 Q96CV9 Q96J02 Q9H6X2 Q9H8H3 Q9NYM9 Q9UEU0 Q9UM54 Q9Y6Y8
	actin-based cell projection	5	GO:0098858	7	4.13	0.00131846	2.88	P05106 P05556 P35222 P60880 Q04656 Q9H6X2 Q9UM54
	cytoplasmic vesicle membrane	8	GO:0030659	16	2.31	0.00177279	2.75	O00445 O14975 O95183 P00533 P05060 P05106 P61586 P62979 P49447 P53680 P60880 P61619 Q04656 Q13555 Q9UEU0 Q9UM54
	integrin alpha9-beta1 complex	8	GO:0034679	2	25.55	0.00198504	2.7	P05106 P05556
	cytoplasmic vesicle	7	GO:0031410	34	1.6	0.00227553	2.64292	P00533 Q14204 Q13555 Q04656 P61619 P60880 P53680 P49961 P49447 P31949 P30740 P23458 P17980 P11166 P62979 P08910 P61586 P05556 P05106 P05060 Q15904 Q8N4V2 Q96J02 Q9Y6Y8 Q9UM54 Q9UEU0 Q9NYM9 Q9H8H3 Q9H6X2 Q96CV9 O95183 O14975 O00560 O00445
	intracellular vesicle	6	GO:0097708	34	1.6	0.00229803	2.63864	Q9Y6Y8 Q9UM54 Q9UEU0 Q9NYM9 Q9H8H3 Q9H6X2 Q96J02 Q96CV9 Q8N4V2 Q15904 Q14204 Q13555 Q04656 P61619 P60880 P53680 P49961 P49447 P31949 P30740 P23458 P17980 P62979 P08910 P61586 P05556 P05106 P05060 P00533 O95183 O14975 O00560 O00445 P11166

## Sheet: biological process
GO Terms Level 1	GO Terms Description	GO Terms Level	GO Terms ID	Mapping	Fold Enrichment	Fisher's exact test p value	-log10(p value)	Related proteins
Biological Process	regulation of protein catabolic process	7	GO:0042176	13	3.4	8.18878e-05	4.09	O00560 P00533 P17980 P25686 P30740 P46459 P54725 P54727 P62333 Q93009 Q96J02 Q9UHD9 Q9Y5K5
	developmental cell growth	6	GO:0048588	5	8.27	0.000255158	3.59	P05556 P35222 P46821 Q16181 Q93008
	peptide transport	7	GO:0015833	22	1.93	0.00183822	2.74	O00410 O00560 O14975 O95183 P05388 P05556 P62979 P46459 P53680 P60880 P61619 P62258 Q13555 Q15904 Q5SRE5 Q8N1F7 Q93008 Q96CV9 Q96PC5 Q9UEU0 Q9UM54 Q9Y6Y8
	morphogenesis of an endothelium	7	GO:0003159	2	24.26	0.00220039	2.66	P61586 P35222
	amide transport	6	GO:0042886	22	1.88	0.00229519	2.64	O00410 O00560 O14975 O95183 P05388 P05556 P62979 P46459 P53680 P60880 P61619 P62258 Q13555 Q15904 Q5SRE5 Q8N1F7 Q93008 Q96CV9 Q96PC5 Q9UEU0 Q9UM54 Q9Y6Y8
	positive regulation of bone remodeling	7	GO:0046852	3	9.93	0.00282203	2.55	P00533 P05106 Q15904
	cell projection morphogenesis	7	GO:0048858	10	2.74	0.00310748	2.51	P00533 P02549 P05106 P05556 P35222 P46821 P60880 Q04656 Q16181 Q93008
	epithelial cell migration	7	GO:0010631	4	6.33	0.00316506	2.5	P05556 P61586 Q5SRE5 Q8N1F7
	regulation of protein localization to membrane	7	GO:1905475	7	3.49	0.00349092	2.46	O15258 P00533 P05556 P62258 Q13555 Q9UEU0 Q9Y4C2
	cell part morphogenesis	6	GO:0032990	10	2.62	0.00428272	2.37	P00533 P02549 P05106 P05556 P35222 P46821 P60880 Q04656 Q16181 Q93008
	epidermis morphogenesis	7	GO:0048730	2	18.2	0.00432206	2.36	P35222 Q04656
	apolipoprotein A-I-mediated signaling pathway	7	GO:0038027	2	18.2	0.00432206	2.36	P05106 P61586
	cellular response to amino acid stimulus	7	GO:0071230	4	5.6	0.00501786	2.3	O00410 P00533 Q04656 Q96CV9
	cellular response to interleukin-12	7	GO:0071349	4	5.39	0.00576851	2.24	P00915 P05388 P20700 P23458

## Sheet: molecular functions
GO Terms Level 1	GO Terms Description	GO Terms Level	GO Terms ID	Mapping	Fold Enrichment	Fisher's exact test p value	-log10(p value)	Related proteins
Molecular Function	Ras GTPase binding	7	GO:0017016	11	3	0.000864473	3.06	O00410 P00533 P02549 P07737 P23458 P46459 P62258 Q04656 Q13555 Q15904 Q96CV9
	small GTPase binding	6	GO:0031267	11	2.83	0.00141788	2.85	O00410 P00533 P02549 P07737 P23458 P46459 P62258 Q04656 Q13555 Q15904 Q96CV9
	actin binding	5	GO:0003779	9	3.25	0.00150523	2.82	P00533 P02549 P05556 P07737 P11171 P46821 Q12791 Q9H6X2 Q9UM54
	modification-dependent protein binding	4	GO:0140030	5	4.58	0.00414453	2.38	P25686 P54725 P54727 Q6P2Q9 Q96CV9
	cytokine receptor binding	5	GO:0005126	5	4.36	0.00516374	2.29	O00560 P05106 P23458 P56937 Q96J02
	GTPase binding	5	GO:0051020	11	2.32	0.00659707	2.18	O00410 P00533 P02549 P07737 P23458 P46459 P62258 Q04656 Q13555 Q15904 Q96CV9
	SNAP receptor activity	5	GO:0005484	4	5.1	0.00700016	2.15	O95183 P60880 Q9NYM9 Q9UEU0
	proteasome-activating ATPase activity	9	GO:0036402	2	14.29	0.00733034	2.13	P17980 P62333
	protein C-terminus binding	4	GO:0008022	7	2.91	0.00938595	2.02752	O00560 P11171 P16615 P35222 P46459 Q93009 Q96CV9
	acylglycerol lipase activity	6	GO:0047372	2	11.91	0.0107964	1.96672	O95870 P08910
