# Supplementary material for: Quantitative Ubiquitinomics Revealed Abnormal Ubiquitinated ATP7A Involved in Down-Regulation of ACTH in Silent Corticotroph Adenomas
Source: Front Endocrinol (Lausanne). 2022 May 11;13:863017. doi: 10.3389/fendo.2022.863017 (PMC9130458; doi:10.3389/fendo.2022.863017)
Supplement: Supplementary file 3 [file Table_3.xls]

## Sheet: Sheet1
KEGG pathway	Mapping	Background	All Mapping	All Background	Fold Enrichment	Fisher's exact test p value	-log10(p value)	Related proteins
hsa04015 Rap1 signaling pathway	7	64	58	1921	3.62	0.00256532	2.59	P00533 P09471 P05106 P05556 P07737 P61586 P35222
hsa05412 Arrhythmogenic right ventricular cardiomyopathy	4	31	58	1921	4.27	0.0128148	1.89	P05106 P05556 P16615 P35222
hsa04510 Focal adhesion	6	67	58	1921	2.97	0.0139312	1.86	P00533 P05106 P05556 P61586 P35222 Q99755
hsa05205 Proteoglycans in cancer	6	75	58	1921	2.65	0.0233258	1.63	P00533 P05106 P05556 P61586 P35222 Q13555
hsa05100 Bacterial invasion of epithelial cells	4	39	58	1921	3.4	0.0280138	1.55	P05556 P61586 P35222 Q00610
hsa04721 Synaptic vesicle cycle	4	40	58	1921	3.31	0.0304408	1.52	P46459 P53680 P60880 Q00610
hsa05163 Human cytomegalovirus infection	6	81	58	1921	2.45	0.0326964	1.49	P00533 P09471 P05106 P61586 P23458 P35222
hsa04145 Phagosome	5	61	58	1921	2.71	0.0344428	1.46	P05106 P05556 P61619 Q14204 Q15904
hsa05203 Viral carcinogenesis	5	63	58	1921	2.63	0.038877	1.41	P61586 P23458 Q16778 P62258 Q93009
hsa04911 Insulin secretion	4	44	58	1921	3.01	0.0413702	1.38	P11166 P60880 Q12791 Q13555
hsa04919 Thyroid hormone signaling pathway	4	44	58	1921	3.01	0.0413702	1.38	P05106 P11166 P16615 P35222
hsa05210 Colorectal cancer	3	26	58	1921	3.82	0.0415046	1.38	P00533 P61586 P35222
hsa04810 Regulation of actin cytoskeleton	6	86	58	1921	2.31	0.0421732	1.37	P00533 P05106 P05556 P07737 P61586 Q99755
hsa05152 Tuberculosis	4	45	58	1921	2.94	0.0444103	1.35	P61586 P23458 Q13555 Q15904
hsa04130 SNARE interactions in vesicular transport	3	27	58	1921	3.68	0.0457153	1.34	O95183 Q9NYM9 Q9UEU0
