# Supplementary material for: Quantitative Ubiquitinomics Revealed Abnormal Ubiquitinated ATP7A Involved in Down-Regulation of ACTH in Silent Corticotroph Adenomas
Source: Front Endocrinol (Lausanne). 2022 May 11;13:863017. doi: 10.3389/fendo.2022.863017 (PMC9130458; doi:10.3389/fendo.2022.863017)
Supplement: Supplementary file 4 [file Table_4.xls]

## Sheet: overlap-4
Overlap Results
Collection(s):	H
# overlaps shown:	17
# genesets in collections:	50
# genes in comparison (n):	94
# genes in universe (N):	40312
Gene Set Name	# Genes in Gene Set (K)	Description	# Genes in Overlap (k)	k/K	p-value	FDR q-value
HALLMARK_HEME_METABOLISM	200	Genes involved in metabolism of heme (a cofactor consisting of iron and porphyrin) and erythroblast differentiation.	8	0.04	2.46e-08	1.23e-06
HALLMARK_PROTEIN_SECRETION	96	Genes involved in protein secretion pathway.	6	0.0625	1.07e-07	2.68e-06
HALLMARK_CHOLESTEROL_HOMEOSTASIS	74	Genes involved in cholesterol homeostasis.	4	0.0541	2.81e-05	0.000469
HALLMARK_PI3K_AKT_MTOR_SIGNALING	105	Genes up-regulated by activation of the PI3K/AKT/mTOR pathway.	4	0.0381	0.000111	0.00138
HALLMARK_MITOTIC_SPINDLE	199	Genes important for mitotic spindle assembly.	4	0.0201	0.00124	0.00703
HALLMARK_APICAL_JUNCTION	200	Genes encoding components of apical junction complex.	4	0.02	0.00127	0.00703
HALLMARK_ESTROGEN_RESPONSE_LATE	200	Genes defining late response to estrogen.	4	0.02	0.00127	0.00703
HALLMARK_MTORC1_SIGNALING	200	Genes up-regulated through activation of mTORC1 complex.	4	0.02	0.00127	0.00703
HALLMARK_MYC_TARGETS_V1	200	A subgroup of genes regulated by MYC - version 1 (v1).	4	0.02	0.00127	0.00703
HALLMARK_BILE_ACID_METABOLISM	112	Genes involve in metabolism of bile acids and salts.	3	0.0268	0.00233	0.0116
HALLMARK_UV_RESPONSE_DN	144	Genes down-regulated in response to ultraviolet (UV) radiation.	3	0.0208	0.00472	0.0215
HALLMARK_TGF_BETA_SIGNALING	54	Genes up-regulated in response to TGFB1 [GeneID=7040].	2	0.037	0.00711	0.0296
HALLMARK_ESTROGEN_RESPONSE_EARLY	200	Genes defining early response to estrogen.	3	0.015	0.0116	0.0341
HALLMARK_G2M_CHECKPOINT	200	Genes involved in the G2/M checkpoint, as in progression through the cell division cycle.	3	0.015	0.0116	0.0341
HALLMARK_HYPOXIA	200	Genes up-regulated in response to low oxygen levels (hypoxia).	3	0.015	0.0116	0.0341
HALLMARK_INTERFERON_GAMMA_RESPONSE	200	Genes up-regulated in response to IFNG [GeneID=3458].	3	0.015	0.0116	0.0341
HALLMARK_MYOGENESIS	200	Genes involved in development of skeletal muscle (myogenesis).	3	0.015	0.0116	0.0341
Gene/Gene Set Overlap Matrix
Entrez Gene Id	Gene Symbol	Gene Description	HALLMARK_HEME_METABOLISM	HALLMARK_PROTEIN_SECRETION	HALLMARK_CHOLESTEROL_HOMEOSTASIS	HALLMARK_PI3K_AKT_MTOR_SIGNALING	HALLMARK_MITOTIC_SPINDLE	HALLMARK_APICAL_JUNCTION	HALLMARK_ESTROGEN_RESPONSE_LATE	HALLMARK_MTORC1_SIGNALING	HALLMARK_MYC_TARGETS_V1	HALLMARK_BILE_ACID_METABOLISM	HALLMARK_UV_RESPONSE_DN	HALLMARK_TGF_BETA_SIGNALING	HALLMARK_ESTROGEN_RESPONSE_EARLY	HALLMARK_G2M_CHECKPOINT	HALLMARK_HYPOXIA	HALLMARK_INTERFERON_GAMMA_RESPONSE	HALLMARK_MYOGENESIS
6513	SLC2A1	solute carrier family 2 member 1 [Source:HGNC Symbol;Acc:HGNC:11005]	HALLMARK_HEME_METABOLISM			HALLMARK_PI3K_AKT_MTOR_SIGNALING				HALLMARK_MTORC1_SIGNALING					HALLMARK_ESTROGEN_RESPONSE_EARLY		HALLMARK_HYPOXIA
2035	EPB41	erythrocyte membrane protein band 4.1 [Source:HGNC Symbol;Acc:HGNC:3377]	HALLMARK_HEME_METABOLISM				HALLMARK_MITOTIC_SPINDLE
10133	OPTN	optineurin [Source:HGNC Symbol;Acc:HGNC:17142]	HALLMARK_HEME_METABOLISM									HALLMARK_BILE_ACID_METABOLISM
6386	SDCBP	syndecan binding protein [Source:HGNC Symbol;Acc:HGNC:10662]	HALLMARK_HEME_METABOLISM
7001	PRDX2	peroxiredoxin 2 [Source:HGNC Symbol;Acc:HGNC:9353]	HALLMARK_HEME_METABOLISM
5886	RAD23A	RAD23 homolog A, nucleotide excision repair protein [Source:HGNC Symbol;Acc:HGNC:9812]	HALLMARK_HEME_METABOLISM
6708	SPTA1	spectrin alpha, erythrocytic 1 [Source:HGNC Symbol;Acc:HGNC:11272]	HALLMARK_HEME_METABOLISM
759	CA1	carbonic anhydrase 1 [Source:HGNC Symbol;Acc:HGNC:1368]	HALLMARK_HEME_METABOLISM
1956	EGFR	epidermal growth factor receptor [Source:HGNC Symbol;Acc:HGNC:3236]		HALLMARK_PROTEIN_SECRETION		HALLMARK_PI3K_AKT_MTOR_SIGNALING		HALLMARK_APICAL_JUNCTION									HALLMARK_HYPOXIA
1213	CLTC	clathrin heavy chain [Source:HGNC Symbol;Acc:HGNC:2092]		HALLMARK_PROTEIN_SECRETION		HALLMARK_PI3K_AKT_MTOR_SIGNALING
538	ATP7A	ATPase copper transporting alpha [Source:HGNC Symbol;Acc:HGNC:869]		HALLMARK_PROTEIN_SECRETION													HALLMARK_HYPOXIA
1175	AP2S1	adaptor related protein complex 2 subunit sigma 1 [Source:HGNC Symbol;Acc:HGNC:565]		HALLMARK_PROTEIN_SECRETION
11079	RER1	retention in endoplasmic reticulum sorting receptor 1 [Source:HGNC Symbol;Acc:HGNC:30309]		HALLMARK_PROTEIN_SECRETION
51614	ERGIC3	ERGIC and golgi 3 [Source:HGNC Symbol;Acc:HGNC:15927]		HALLMARK_PROTEIN_SECRETION
1499	CTNNB1	catenin beta 1 [Source:HGNC Symbol;Acc:HGNC:2514]			HALLMARK_CHOLESTEROL_HOMEOSTASIS									HALLMARK_TGF_BETA_SIGNALING
5359	PLSCR1	phospholipid scramblase 1 [Source:HGNC Symbol;Acc:HGNC:9092]			HALLMARK_CHOLESTEROL_HOMEOSTASIS													HALLMARK_INTERFERON_GAMMA_RESPONSE
51478	HSD17B7	hydroxysteroid 17-beta dehydrogenase 7 [Source:HGNC Symbol;Acc:HGNC:5215]			HALLMARK_CHOLESTEROL_HOMEOSTASIS
6282	S100A11	S100 calcium binding protein A11 [Source:HGNC Symbol;Acc:HGNC:10488]			HALLMARK_CHOLESTEROL_HOMEOSTASIS
5216	PFN1	profilin 1 [Source:HGNC Symbol;Acc:HGNC:8881]				HALLMARK_PI3K_AKT_MTOR_SIGNALING		HALLMARK_APICAL_JUNCTION
7531	YWHAE	tyrosine 3-monooxygenase/tryptophan 5-monooxygenase activation protein epsilon [Source:HGNC Symbol;Acc:HGNC:12851]					HALLMARK_MITOTIC_SPINDLE				HALLMARK_MYC_TARGETS_V1
4001	LMNB1	lamin B1 [Source:HGNC Symbol;Acc:HGNC:6637]					HALLMARK_MITOTIC_SPINDLE									HALLMARK_G2M_CHECKPOINT
1778	DYNC1H1	dynein cytoplasmic 1 heavy chain 1 [Source:HGNC Symbol;Acc:HGNC:2961]					HALLMARK_MITOTIC_SPINDLE
3688	ITGB1	integrin subunit beta 1 [Source:HGNC Symbol;Acc:HGNC:6153]						HALLMARK_APICAL_JUNCTION											HALLMARK_MYOGENESIS
57863	CADM3	cell adhesion molecule 3 [Source:HGNC Symbol;Acc:HGNC:17601]						HALLMARK_APICAL_JUNCTION
11001	SLC27A2	solute carrier family 27 member 2 [Source:HGNC Symbol;Acc:HGNC:10996]							HALLMARK_ESTROGEN_RESPONSE_LATE			HALLMARK_BILE_ACID_METABOLISM			HALLMARK_ESTROGEN_RESPONSE_EARLY
2030	SLC29A1	solute carrier family 29 member 1 (Augustine blood group) [Source:HGNC Symbol;Acc:HGNC:11003]							HALLMARK_ESTROGEN_RESPONSE_LATE			HALLMARK_BILE_ACID_METABOLISM
11057	ABHD2	abhydrolase domain containing 2, acylglycerol lipase [Source:HGNC Symbol;Acc:HGNC:18717]							HALLMARK_ESTROGEN_RESPONSE_LATE						HALLMARK_ESTROGEN_RESPONSE_EARLY
3716	JAK1	Janus kinase 1 [Source:HGNC Symbol;Acc:HGNC:6190]							HALLMARK_ESTROGEN_RESPONSE_LATE
5706	PSMC6	proteasome 26S subunit, ATPase 6 [Source:HGNC Symbol;Acc:HGNC:9553]								HALLMARK_MTORC1_SIGNALING	HALLMARK_MYC_TARGETS_V1
488	ATP2A2	ATPase sarcoplasmic/endoplasmic reticulum Ca2+ transporting 2 [Source:HGNC Symbol;Acc:HGNC:812]								HALLMARK_MTORC1_SIGNALING
51377	UCHL5	ubiquitin C-terminal hydrolase L5 [Source:HGNC Symbol;Acc:HGNC:19678]								HALLMARK_MTORC1_SIGNALING
5887	RAD23B	RAD23 homolog B, nucleotide excision repair protein [Source:HGNC Symbol;Acc:HGNC:9813]									HALLMARK_MYC_TARGETS_V1					HALLMARK_G2M_CHECKPOINT
6175	RPLP0	ribosomal protein lateral stalk subunit P0 [Source:HGNC Symbol;Acc:HGNC:10371]									HALLMARK_MYC_TARGETS_V1
3690	ITGB3	integrin subunit beta 3 [Source:HGNC Symbol;Acc:HGNC:6156]											HALLMARK_UV_RESPONSE_DN
3778	KCNMA1	potassium calcium-activated channel subfamily M alpha 1 [Source:HGNC Symbol;Acc:HGNC:6284]											HALLMARK_UV_RESPONSE_DN
4131	MAP1B	microtubule associated protein 1B [Source:HGNC Symbol;Acc:HGNC:6836]											HALLMARK_UV_RESPONSE_DN
387	RHOA	ras homolog family member A [Source:HGNC Symbol;Acc:HGNC:667]												HALLMARK_TGF_BETA_SIGNALING
6421	SFPQ	splicing factor proline and glutamine rich [Source:HGNC Symbol;Acc:HGNC:10774]														HALLMARK_G2M_CHECKPOINT
10791	VAMP5	vesicle associated membrane protein 5 [Source:HGNC Symbol;Acc:HGNC:12646]																HALLMARK_INTERFERON_GAMMA_RESPONSE
9688	NUP93	nucleoporin 93 [Source:HGNC Symbol;Acc:HGNC:28958]																HALLMARK_INTERFERON_GAMMA_RESPONSE
537	ATP6AP1	ATPase H+ transporting accessory protein 1 [Source:HGNC Symbol;Acc:HGNC:868]																	HALLMARK_MYOGENESIS
2775	GNAO1	G protein subunit alpha o1 [Source:HGNC Symbol;Acc:HGNC:4389]																	HALLMARK_MYOGENESIS
29927	SEC61A1	SEC61 translocon subunit alpha 1 [Source:HGNC Symbol;Acc:HGNC:18276]
5702	PSMC3	proteasome 26S subunit, ATPase 3 [Source:HGNC Symbol;Acc:HGNC:9549]
11230	PRAF2	PRA1 domain family member 2 [Source:HGNC Symbol;Acc:HGNC:28911]
6616	SNAP25	synaptosome associated protein 25 [Source:HGNC Symbol;Acc:HGNC:11132]
10490	VTI1B	vesicle transport through interaction with t-SNAREs 1B [Source:HGNC Symbol;Acc:HGNC:17793]
10594	PRPF8	pre-mRNA processing factor 8 [Source:HGNC Symbol;Acc:HGNC:17340]
1114	CHGB	chromogranin B [Source:HGNC Symbol;Acc:HGNC:1930]
11196	SEC23IP	SEC23 interacting protein [Source:HGNC Symbol;Acc:HGNC:17018]
1209	CLPTM1	CLPTM1 regulator of GABA type A receptor forward trafficking [Source:HGNC Symbol;Acc:HGNC:2087]
146691	TOM1L2	target of myb1 like 2 membrane trafficking protein [Source:HGNC Symbol;Acc:HGNC:11984]
1534	CYB561	cytochrome b561 [Source:HGNC Symbol;Acc:HGNC:2571]
1992	SERPINB1	serpin family B member 1 [Source:HGNC Symbol;Acc:HGNC:3311]
23089	PEG10	paternally expressed 10 [Source:HGNC Symbol;Acc:HGNC:14005]
23358	USP24	ubiquitin specific peptidase 24 [Source:HGNC Symbol;Acc:HGNC:12623]
23511	NUP188	nucleoporin 188 [Source:HGNC Symbol;Acc:HGNC:17859]
24148	PRPF6	pre-mRNA processing factor 6 [Source:HGNC Symbol;Acc:HGNC:15860]
2495	FTH1	ferritin heavy chain 1 [Source:HGNC Symbol;Acc:HGNC:3976]
25840	METTL7A	methyltransferase like 7A [Source:HGNC Symbol;Acc:HGNC:24550]
27332	ZNF638	zinc finger protein 638 [Source:HGNC Symbol;Acc:HGNC:17894]
27339	PRPF19	pre-mRNA processing factor 19 [Source:HGNC Symbol;Acc:HGNC:17896]
29978	UBQLN2	ubiquilin 2 [Source:HGNC Symbol;Acc:HGNC:12509]
3300	DNAJB2	DnaJ heat shock protein family (Hsp40) member B2 [Source:HGNC Symbol;Acc:HGNC:5228]
3843	IPO5	importin 5 [Source:HGNC Symbol;Acc:HGNC:6402]
4253	MIA2	MIA SH3 domain ER export factor 2 [Source:HGNC Symbol;Acc:HGNC:18432]
4580	MTX1	metaxin 1 [Source:HGNC Symbol;Acc:HGNC:7504]
4646	MYO6	myosin VI [Source:HGNC Symbol;Acc:HGNC:7605]
4905	NSF	N-ethylmaleimide sensitive factor, vesicle fusing ATPase [Source:HGNC Symbol;Acc:HGNC:8016]
51272	BET1L	Bet1 golgi vesicular membrane trafficking protein like [Source:HGNC Symbol;Acc:HGNC:19348]
55530	SVOP	SV2 related protein [Source:HGNC Symbol;Acc:HGNC:25417]
5573	PRKAR1A	protein kinase cAMP-dependent type I regulatory subunit alpha [Source:HGNC Symbol;Acc:HGNC:9388]
56654	NPDC1	neural proliferation, differentiation and control 1 [Source:HGNC Symbol;Acc:HGNC:7899]
56897	WRNIP1	WRN helicase interacting protein 1 [Source:HGNC Symbol;Acc:HGNC:20876]
57535	ELAPOR1	endosome-lysosome associated apoptosis and autophagy regulator 1 [Source:HGNC Symbol;Acc:HGNC:29618]
6233	RPS27A	ribosomal protein S27a [Source:HGNC Symbol;Acc:HGNC:10417]
6861	SYT5	synaptotagmin 5 [Source:HGNC Symbol;Acc:HGNC:11513]
7874	USP7	ubiquitin specific peptidase 7 [Source:HGNC Symbol;Acc:HGNC:12630]
7920	ABHD16A	abhydrolase domain containing 16A, phospholipase [Source:HGNC Symbol;Acc:HGNC:13921]
79877	DCAKD	dephospho-CoA kinase domain containing [Source:HGNC Symbol;Acc:HGNC:26238]
80155	NAA15	N-alpha-acetyltransferase 15, NatA auxiliary subunit [Source:HGNC Symbol;Acc:HGNC:30782]
818	CAMK2G	calcium/calmodulin dependent protein kinase II gamma [Source:HGNC Symbol;Acc:HGNC:1463]
8239	USP9X	ubiquitin specific peptidase 9 X-linked [Source:HGNC Symbol;Acc:HGNC:12632]
8349	H2BC21	H2B clustered histone 21 [Source:HGNC Symbol;Acc:HGNC:4760]
83737	ITCH	itchy E3 ubiquitin protein ligase [Source:HGNC Symbol;Acc:HGNC:13890]
8394	PIP5K1A	phosphatidylinositol-4-phosphate 5-kinase type 1 alpha [Source:HGNC Symbol;Acc:HGNC:8994]
84168	ANTXR1	ANTXR cell adhesion molecule 1 [Source:HGNC Symbol;Acc:HGNC:21014]
8520	HAT1	histone acetyltransferase 1 [Source:HGNC Symbol;Acc:HGNC:4821]
9524	TECR	trans-2,3-enoyl-CoA reductase [Source:HGNC Symbol;Acc:HGNC:4551]
953	ENTPD1	ectonucleoside triphosphate diphosphohydrolase 1 [Source:HGNC Symbol;Acc:HGNC:3363]
9537	TP53I11	tumor protein p53 inducible protein 11 [Source:HGNC Symbol;Acc:HGNC:16842]
9747	TCAF1	TRPM8 channel associated factor 1 [Source:HGNC Symbol;Acc:HGNC:22201]
9782	MATR3	matrin 3 [Source:HGNC Symbol;Acc:HGNC:6912]
989	SEPTIN7	septin 7 [Source:HGNC Symbol;Acc:HGNC:1717]
