# Supplementary material for: Quantitative Ubiquitinomics Revealed Abnormal Ubiquitinated ATP7A Involved in Down-Regulation of ACTH in Silent Corticotroph Adenomas
Source: Front Endocrinol (Lausanne). 2022 May 11;13:863017. doi: 10.3389/fendo.2022.863017 (PMC9130458; doi:10.3389/fendo.2022.863017)
Supplement: Supplementary file 5 [file Table_5.xls]

## Sheet: prediction
SwissProt ID (E3)	Gene Symbol (E3)	SwissProt ID (Substrate)	Gene Symbol(Substrate)	Domain_LikelihoodRatio	Go_LikelihoodRatio	Network_LikelihoodRatio	Motif_LikelihoodRatio	Confidence Score	Species
O60260	PRKN	Q04656	ATP7A	1	8.56	1	9.23	0.87	H.sapiens
Q9H992	MARCHF7	Q04656	ATP7A	1	5.94	1	9.23	0.851	H.sapiens
Q969V5	MUL1	Q04656	ATP7A	1	5.94	1	9.23	0.851	H.sapiens
Q86WC4	OSTM1	Q04656	ATP7A	1	5.94	1	9.23	0.851	H.sapiens
Q5TC82	RC3H1	Q04656	ATP7A	1	5.94	1	9.23	0.851	H.sapiens
Q9NSC2	SALL1	Q04656	ATP7A	1	5.94	1	9.23	0.851	H.sapiens
O75592	MYCBP2	Q04656	ATP7A	1	5.85	1	9.23	0.85	H.sapiens
Q96C24	SYTL4	Q04656	ATP7A	1	5.85	1	9.23	0.85	H.sapiens
Q9HBD1	RC3H2	Q04656	ATP7A	1	5.35	1	9.23	0.845	H.sapiens
P22681	CBL	Q04656	ATP7A	1	7.74	1	5.68	0.838	H.sapiens
Q14527	HLTF	Q04656	ATP7A	1	3.63	1	9.23	0.821	H.sapiens
Q99732	LITAF	Q04656	ATP7A	1	3.63	1	9.23	0.821	H.sapiens
Q96AX9	MIB2	Q04656	ATP7A	1	3.63	1	9.23	0.821	H.sapiens
Q96MF7	NSMCE2	Q04656	ATP7A	1	3.63	1	9.23	0.821	H.sapiens
Q8WZ73	RFFL	Q04656	ATP7A	1	3.63	1	9.23	0.821	H.sapiens
Q6PCD5	RFWD3	Q04656	ATP7A	1	3.63	1	9.23	0.821	H.sapiens
Q9NS56	TOPORS	Q04656	ATP7A	1	3.63	1	9.23	0.821	H.sapiens
Q96PM5	RCHY1	Q04656	ATP7A	1	3.63	1	9.23	0.821	H.sapiens
Q99728	BARD1	Q04656	ATP7A	1	3.46	1	9.23	0.818	H.sapiens
Q9H116	GZF1	Q04656	ATP7A	1	3.46	1	9.23	0.818	H.sapiens
P51948	MNAT1	Q04656	ATP7A	1	3.46	1	9.23	0.818	H.sapiens
Q12986	NFX1	Q04656	ATP7A	1	3.46	1	9.23	0.818	H.sapiens
Q9ULU4	ZMYND8	Q04656	ATP7A	1	3.46	1	9.23	0.818	H.sapiens
P62877	RBX1	Q04656	ATP7A	1	3.46	1	9.23	0.818	H.sapiens
O60315	ZEB2	Q04656	ATP7A	1	3.46	1	9.23	0.818	H.sapiens
O76050	NEURL1	Q04656	ATP7A	1	3.03	1	9.23	0.809	H.sapiens
Q9NVW2	RLIM	Q04656	ATP7A	1	3.03	1	9.23	0.809	H.sapiens
Q86TM6	SYVN1	Q04656	ATP7A	1	3.03	1	9.23	0.809	H.sapiens
Q8TCQ1	MARCHF1	Q04656	ATP7A	1	3.02	1	9.23	0.809	H.sapiens
Q86UD3	MARCHF3	Q04656	ATP7A	1	3.02	1	9.23	0.809	H.sapiens
Q5T0T0	MARCHF8	Q04656	ATP7A	1	3.02	1	9.23	0.809	H.sapiens
A6NNE9	MARCHF11	Q04656	ATP7A	1	3.02	1	9.23	0.809	H.sapiens
O60291	MGRN1	Q04656	ATP7A	1	3.02	1	9.23	0.809	H.sapiens
P29590	PML	Q04656	ATP7A	1	3.02	1	9.23	0.809	H.sapiens
Q9H1K0	RBSN	Q04656	ATP7A	1	3.02	1	9.23	0.809	H.sapiens
Q9UJV3	MID2	Q04656	ATP7A	1	3.02	1	9.23	0.809	H.sapiens
Q8NHG8	ZNRF2	Q04656	ATP7A	1	3.02	1	9.23	0.809	H.sapiens
O14965	AURKA	Q04656	ATP7A	1	7.74	1	3.35	0.804	H.sapiens
